# Supplementary material for: Supplementary data on the characterization and safety evaluation of HPPD W336, a modified 4-hydroxyphenylpyruvate dioxygenase protein, which confers herbicide tolerance, and on the compositional assessment of field grown MST-FGØ72-2 soybean expressing HPPD W336
Source: Data Brief. 2018 Aug 17;21:111–21. doi: 10.1016/j.dib.2018.08.035 (PMC6186951; doi:10.1016/j.dib.2018.08.035)
Supplement: Supplementary file 1 — Transparency document [file mmc1.zip]

Archive with 5 entries (5 files):
- coi_disclosure_Pallett - DiB V1.pdf
- coi_disclosure_Capt - DiB V1.pdf
- coi_disclosure_Coats - DiB V1.pdf
- coi_disclosure_Dreesen - DiB V1.pdf
- coi_disclosure_Oberdoerfer - DiB V1.pdf
